# Supplementary material for: Evolutionary adaptation to aquatic lifestyle in extinct sloths can lead to systemic alteration of bone structure
Source: Proc Biol Sci. 2018 May 9;285(1878):20180270. doi: 10.1098/rspb.2018.0270 (PMC5966604; doi:10.1098/rspb.2018.0270)
Supplement: Raw data table [file rspb20180270supp1.xlsx]

## Sheet: Feuil2
Sp	CatNumber	TootRowL	TurbC	TbThme	TbThStD	SkRoC	OlBuRa	Soc	Nu	Par	Br	Fr	Res
Bradypus_tridactylus	MNHN.ZM-MO1999-1065	19.4	9.633	0.287	0.108	35.306	0.0289284	0.435	4.087	3.393	2.678	0.739	0.0566
Choloepus_didactylus	MNHN.ZM-MO1996-594	27.9	17.405	0.412	0.115	26.17	0.0416065	1.14	5.587	2.893	1.402	1.58	0.079
Thalassocnus_natans	MNHN.F.SAS734	50.7	6.591	0.284	0.125	58.378	0.0370528	1.051	7.282	5.181	8.273	2.438	0.0754
Thalassocnus_littoralis	MNHN.F.SAS256	51.3				55.689		0.586	11.283	3.811	8.81	2.763	0.0664
Thalassocnus_littoralis	MNHN.F.SAS1610	48.5	34.253	1.033	0.641	97.094	0.0285776	1.407	10.493	5.832	10.12	5.204	0.0627
Thalassocnus_littoralis	MNHN.F.SAS1615	48.4				64.738	0.0362647	0.498	10.467	5.569	11.731	2.327	0.0956
Thalassocnus_carolomartini	MNHN.F.SAO203	58.5	41.3	1.196	0.364	99.741					10.874	11.518	0.0773
Thalassocnus_carolomartini	SMNK-3814	63.2	40.07	1.503	0.716	92.266	0.0304838	1.911	16.365	4.129	14.207	9.036	0.0693
Pelecyodon	MNHN.F.SCZ204	28.763	16.635	0.327	0.172	92.802		0.856	5.192	2.8	6.046	2.635	0.0458
Oreomylodon	MNHN.F.PUN220	74.013				44.526		1.536	7.807	2.773	2.566	2.89	0.114063
Megatherium	MNHN.F.PAM276	180.918						8.003	49.375	43.651	2.699	1.967	0.138
Tamandua_tetradactyla	2_3.7.7.135		18.596	0.239	0.069	98.491		0.49	1.75	2.26	2.77	3.15	0.073893
Footnotes.
Anatomical abbreviations: Br, bregma (mm); CatNumber, catalogue number; Nu, maximum thickness of the nuchal region (mm);
OlBuRa, olfactory bulbs ratio (%); Par, parietal (mm); Res, scan resolution (mm); SkRoC, skull roof compactness (%);
Soc, supraoccipital anteromedial; Sp, species name; TootRowL, tooth row length (used as a size proxy; mm);
TbThme, turbinate mean thickness (mm); TbThStD, turbinate mean thickness standard deviation (mm);
TurbC, ethmoturbinate relative occupancy of the ethmoid ROI (%); Fr, center of the frontal (mm).
Instutitional abbreviations: MNHN, Musém national d'Histoire naturelle; SMNK, State Museum of Natural History Karlsruhe
